# Supplementary material for: Diarrheal Illness and Healthcare Seeking Behavior among a Population at High Risk for Diarrhea in Dhaka, Bangladesh
Source: PLoS One. 2015 Jun 29;10(6):e0130105. doi: 10.1371/journal.pone.0130105 (PMC4485467; doi:10.1371/journal.pone.0130105)
Supplement: S1 Dataset — (ZIP) [file pone.0130105.s001.zip]

Archive with 1 entries (1 files):
- datafile.DBF
